# Supplementary material for: The Impact of Diet and Physical Activity on Fat-to-Lean Mass Ratio
Source: Nutrients. 2023 Dec 20;16(1):19. doi: 10.3390/nu16010019 (PMC10780510; doi:10.3390/nu16010019)
Supplement: Supplementary file 1 [file nutrients-16-00019-s001.zip]

Archive with 2 entries (2 files):
- nutrients-2745457_Supplementary File S1_ Sample Low-Calorie Mediterranean Diet Meal Plan.pdf
- nutrients-2745457_Table 1S - Body composition of all subjects before and after the two months study.pdf
